# Supplementary material for: A Common Target of Nitrite and Nitric Oxide for Respiration Inhibition in Bacteria
Source: Int J Mol Sci. 2022 Nov 10;23(22):13841. doi: 10.3390/ijms232213841 (PMC9697910; doi:10.3390/ijms232213841)
Supplement: Supplementary file 1 [file ijms-23-13841-s001.zip]

Archive with 1 entries (1 files):
- ijms-2030340-supplementary.pdf
